# Supplementary material for: Effects of Climate and Land Use on the Population Dynamics of the Bank Vole (Clethrionomys glareolus) in the Southernmost Part of Its Range
Source: Animals (Basel). 2025 Mar 14;15(6):839. doi: 10.3390/ani15060839 (PMC11939536; doi:10.3390/ani15060839)
Supplement: Supplementary file 1 [file animals-15-00839-s001.zip]

Archive with 6 entries (6 files):
- BankVole_FigureS2_DeLaHuertaSchliemann_et_al.png
- BankVole_TableS3_DeLaHuertaSchliemann_et_al.xlsx
- BankVole_TableS4_DeLaHuertaSchliemann_et_al.xlsx
- BankVole_TableS1_DeLaHuertaSchliemann_et_al.xlsx
- BankVole_FigureS1_DeLaHuertaSchliemann_et_al.png
- BankVole_TableS2_DeLaHuertaSchliemann_et_al.xlsx
