# Supplementary material for: Effects of Climate and Land Use on the Population Dynamics of the Bank Vole (Clethrionomys glareolus) in the Southernmost Part of Its Range
Source: Animals (Basel). 2025 Mar 14;15(6):839. doi: 10.3390/ani15060839 (PMC11939536; doi:10.3390/ani15060839)
Supplement: Supplementary file 1 [file animals-15-00839-s001.zip › BankVole_TableS3_DeLaHuertaSchliemann_et_al.xlsx]

## Sheet: Table S3
Table S3. Land use trend between regions
Land use	Model	Variable	Estimate	SE	t value	p.value
Forest	lm (Forest ~ Year*Region)	(Intercept)	2178	4156	524	0.6
		Year	-1	2	-319	0.75
		Pyrenees	-13043	6208	-2101	0.036*
		Year: Pyrenees	6	3	2096	0.037*
Crops	lm (Crops~ Year*Region)	(Intercept)	373	875	426	0.67
		Year	0	0	-0.39	697
		Pyrenees	-81	1307	-62	0.95
		Year: Pyrenees	0	1	39	969
Open	lm (Open~ Year*Region)	(Intercept)	-757	3934	-192	848
		Year	0	2	217	828
		Pyrenees	10582	5876	1801	0.072*
		Year: Pyrenees	-5	3	-1788	0.074*
Urban	lm (Urban~ Year*Region)	(Intercept)	-588	477	-1232	218
		Year	0	0	1268	205
		Pyrenees	514	713	721	471
		Year: Pyrenees	0	0	-741	459
Signif. codes: 0 ‘***’ 0.001 ‘**’ 0.01 ‘*’ 0.05 ‘.’ 0.1 ‘ ’ 1
