# Supplementary material for: Effects of Climate and Land Use on the Population Dynamics of the Bank Vole (Clethrionomys glareolus) in the Southernmost Part of Its Range
Source: Animals (Basel). 2025 Mar 14;15(6):839. doi: 10.3390/ani15060839 (PMC11939536; doi:10.3390/ani15060839)
Supplement: Supplementary file 1 [file animals-15-00839-s001.zip › BankVole_TableS4_DeLaHuertaSchliemann_et_al.xlsx]

## Sheet: Table S4
Table 4. The six best occupancy models selected through the Dredge function in R.
	Model 1	Model 2	Model 3	Model 4	Model 5	Model 6
Initial (Intercept)	-6.20	-2.31	-6.12	-3.41	-1.97	-7.11
	(17.25)	(4.55)	(16.63)	(5.69)	(3.64)	(25.84)
Initial (understorey)	-0.63	1.86	-0.56	4.59	1.79	-0.35
	(57.55)	(11.84)	(55.09)	(12.82)	(9.97)	(78.76)
Initial (Pyrenees region)	13.19		12.92			14.86
	(28.64)		(26.07)			(44.44)
Colonization (Intercept)	-1.23***	-1.19***	-1.21***	-1.19***	-1.17***	-1.24***
	(0.18)	(0.19)	(0.18)	(0.18)	(0.18)	(0.18)
Extinction (Intercept)	-0.81***	-0.78***	-0.38	-0.74***	-0.37	-0.79***
	(0.20)	(0.20)	(0.29)	(0.21)	(0.29)	(0.21)
Detectability (Intercept)	0.90***	0.91***	0.92***	0.90***	0.92***	0.90***
	(0.12)	(0.12)	(0.12)	(0.12)	(0.12)	(0.12)
Extinction (Pyrenees region)			-0.77		-0.75
			(0.40)		(0.40)
Extinction (Change in forest)				4.32		3.82
				(2.36)		(2.22)
Log Likelihood	-414.44	-416.73	-412.55	-414.86	-414.96	-412.84
AICc	846.89	847.46	847.72	847.72	847.92	848.30
Delta AIC	0.00	0.57	0.83	0.83	1.03	1.41
Weight	112	84	74	74	67	55
Num. obs.	21	21	21	21	21	21
The first value represents the estimate, the value in brackets the standard error and the ‘*’ the significance. R2m stands for the marginal R2 and R2c stands for the conditional R2. Significant codes: 0 ‘***’ 0.001 ‘**’ 0.01 ‘*’ 0.05 ‘.’ 0.1 ‘ ’ 1
