# Supplementary material for: Effects of Climate and Land Use on the Population Dynamics of the Bank Vole (Clethrionomys glareolus) in the Southernmost Part of Its Range
Source: Animals (Basel). 2025 Mar 14;15(6):839. doi: 10.3390/ani15060839 (PMC11939536; doi:10.3390/ani15060839)
Supplement: Supplementary file 1 [file animals-15-00839-s001.zip › BankVole_TableS1_DeLaHuertaSchliemann_et_al.xlsx]

## Sheet: Table S1
Table S1. Temperature and precipitation models by region
Model			Variable	Estimate	SE	t value	p.value
Mediterranean	Temperature	lm(Annual temperature ~ Year)	(Intercept)	-145.55266	48.63433	-2993	0.00279 **
			Year	0.07831	0.02413	3245	0.00119 **
	Precipitation	lm(Annual Precipitation ~ Year)	(Intercept)	3931.0887	496.3503	7920	3.30e-15 ***
			Year	-1.9167	0.2463	-7783	9.62e-15 ***
Pyrenees	Temperature	lm(Annual temperature ~ Year)	(Intercept)	-260.92987	52.97005	-4926	8.94e-07 ***
			Year	0.13265	0.02628	5047	4.81e-07 ***
	Precipitation	lm(Annual Precipitation ~ Year)	(Intercept)	3145.3736	571.4581	5504	4.09e-08 ***
			Year	-1.5131	0.2835	-5337	1.03e-07 ***
Signif. codes: 0 ‘***’ 0.001 ‘**’ 0.01 ‘*’ 0.05 ‘.’ 0.1 ‘ ’ 1
