# Supplementary material for: Effects of Climate and Land Use on the Population Dynamics of the Bank Vole (Clethrionomys glareolus) in the Southernmost Part of Its Range
Source: Animals (Basel). 2025 Mar 14;15(6):839. doi: 10.3390/ani15060839 (PMC11939536; doi:10.3390/ani15060839)
Supplement: Supplementary file 1 [file animals-15-00839-s001.zip › BankVole_TableS2_DeLaHuertaSchliemann_et_al.xlsx]

## Sheet: Table S2
Table S2. Temperature and precipitation trend between regions
Model		Variable	Estimate	SE	T value	p.value
Temperature	lm(Annual temperature ~ Year*Region)	(Intercept)	-145.553	44.313	-3.285	0.001
		Year	0.078	0.022	3.562	0
		Pyrenees	-115.377	66.185	-1.743	0.082*
		Year:Pyrenees	0.054	0.033	1.655	0.099*
Precipitation	lm(Annual precipitation ~ Year*Region)	(Intercept)	46679	7073.89	6.599	0
		Year	-22.756	3.51	-6.484	0
		Pyrenees	-9474.7	10565.4	-0.897	0.37
		Year:Pyrenees	4.866	5.242	0.928	0.354
Signif. codes: 0 ‘***’ 0.001 ‘**’ 0.01 ‘*’ 0.05 ‘.’ 0.1 ‘ ’ 1
